# Supplementary material for: Single-Cell Transcriptomic Profiling in Inherited Retinal Degeneration Reveals Distinct Metabolic Pathways in Rod and Cone Photoreceptors
Source: Int J Mol Sci. 2022 Oct 12;23(20):12170. doi: 10.3390/ijms232012170 (PMC9603353; doi:10.3390/ijms232012170)
Supplement: Supplementary file 1 [file ijms-23-12170-s001.zip]

Archive with 1 entries (1 files):
- ijms-1914586-supplementary.pdf
